# Supplementary material for: Measurement of FGFR3 signaling at the cell membrane via total internal reflection fluorescence microscopy to compare the activation of FGFR3 mutants
Source: J Biol Chem. 2022 Dec 27;299(2):102832. doi: 10.1016/j.jbc.2022.102832 (PMC9900515; doi:10.1016/j.jbc.2022.102832)
Supplement: Supplemental Table S1 [file mmc1.xlsx]

## Sheet: Table S1
Table S1: Spearman's correlation coefficient r between CmScarlet and ION,mGFP or IOFF,mGFP for non-activated, fgf1 and fgf2 induced variants. Data for cells with CmScarlet > 0.2 are shown. Level of significance is < 0.05.
	cells with CmScarlet > 0.2
	CmScarlet vs. ION,mGFP			CmScarlet vs. IOFF,mGFP
Variant	non-activated r (p-value)	fgf1 activated r (p-value)	fgf2 activated r (p-value)	non-activated r (p-value)	fgf1 activated r (p-value)	fgf2 activated r (p-value)
WT	0.37 (0.004)	0.24 (0.02)	0.36 (0.05)	0.09 (0.51)	-0.03 (0.80)	0.21 (0.26)
K508M (kinase dead)
G380R	0.28 (0.05)	0.42 (0.01)	0.27 (0.12)	-0.15 (0.30)	0.04 (0.82)	0.05 (0.76)
Y373C	0.57 (≤ 10-4)	0.48 (0.007)	-0.06 (0.74)	0.17 (0.27)	-0.09 (0.62)	-0.17 (0.38)
K650Q	0.35 (0.01)	0.42 (0.02)	0.22 (0.16)	0.17 (0.24)	0.31 (0.10)	-0.21 (0.17)
K650E	0.40 (0.01)	0.02 (0.94)	0.19 (0.29)	0.07 (0.67)	-0.27 (0.18)	-0.06 (0.73)
