# Supplementary material for: Measurement of FGFR3 signaling at the cell membrane via total internal reflection fluorescence microscopy to compare the activation of FGFR3 mutants
Source: J Biol Chem. 2022 Dec 27;299(2):102832. doi: 10.1016/j.jbc.2022.102832 (PMC9900515; doi:10.1016/j.jbc.2022.102832)
Supplement: Supplemental Table S2 [file mmc2.xlsx]

## Sheet: Table S2
Table S2: All measured parameters for all analyzed conditions. The first column depicts the variant position within the amino acid sequence; the Variant (CDS) indicates the corresponding mutation position within the coding sequence of FGFR3. Column N indicates the number of individual cells measured for this variant and condition. Intensity and contrast values are shown as mean values ± standard …
		no ligand							fgf1 activation							fgf2 activation
Variant	Variant (CDS)	N	mean ION,mScarlet	mean IOFF,mScarlet	mean CmScarlet	mean ION,mGFP	mean IOFF,mGFP	mean CmGFP	N	mean ION,mScarlet	mean IOFF,mScarlet	mean CmScarlet	mean ION,mGFP	mean IOFF,mGFP	mean CmGFP	N	mean ION,mScarlet	mean IOFF,mScarlet	mean CmScarlet	mean ION,mGFP	mean IOFF,mGFP	mean CmGFP
K508M	c.1523A>T	56	11000 ± 1300	11000 ± 1200	0.05 ± 0.01	18000 ± 1300	3500 ± 300	0.82 ± 0.01	34	11000 ± 2000	11000 ± 2000	0.05 ± 0.01	14000 ± 2000	2600 ± 300	0.82 ± 0.01	34	6300 ± 900	6000 ± 900	0.06 ± 0.01	15000 ± 1900	2700 ± 500	0.86 ± 0.01
pos. CTR	none	36	6100 ± 600	1900 ± 200	0.71 ± 0.01	19000 ± 1300	1600 ± 100	0.93 ± 0	none	none	none	none	none	none	none	none	none	none	none	none	none	none
WT	none	115	8100 ± 800	6300 ± 700	0.24 ± 0.02	16000 ± 1200	2300 ± 200	0.85 ± 0.01	100	9300 ± 800	5900 ± 500	0.38 ± 0.02	19000 ± 900	2400 ± 200	0.88 ± 0.01	39	10000 ± 1400	7100 ± 1200	0.36 ± 0.03	18000 ± 1300	2600 ± 200	0.87 ± 0.01
G380R	c.1138G>A	51	9400 ± 1200	5500 ± 800	0.42 ± 0.02	18000 ± 1400	2200 ± 300	0.90 ± 0.01	39	9100 ± 1200	4300 ± 700	0.52 ± 0.03	20000 ± 1000	1800 ± 200	0.92 ± 0.01	37	10000 ± 1300	6300 ± 900	0.4 ± 0.03	19000 ± 1900	3000 ± 400	0.88 ± 0.01
Y373C	c.1118A>G	49	8200 ± 900	4800 ± 500	0.43 ± 0.03	17000 ± 1300	2000 ± 200	0.89 ± 0.01	32	9000 ± 1500	4900 ± 900	0.49 ± 0.03	21000 ± 2000	2200 ± 200	0.9 ± 0.01	32	11000 ± 1500	6700 ± 1000	0.39 ± 0.02	18000 ± 1700	3000 ± 500	0.87 ± 0.01
K650Q	c.1948A>C	56	6500 ± 700	3500 ± 500	0.5 ± 0.02	14000 ± 1100	1600 ± 100	0.89 ± 0.01	31	8100 ± 1100	2800 ± 300	0.63 ± 0.03	22000 ± 2000	1800 ± 200	0.92 ± 0.01	45	8100 ± 900	4500 ± 500	0.45 ± 0.02	12000 ± 800	1500 ± 100	0.89 ± 0.01
K650E	c.1948A>G	54	6100 ± 600	4100 ± 400	0.35 ± 0.02	15000 ± 1200	1800 ± 200	0.87 ± 0.01	30	9200 ± 1400	6700 ± 1300	0.33 ± 0.02	17000 ± 1000	2300 ± 300	0.87 ± 0.01	37	7600 ± 1000	4800 ± 700	0.36 ± 0.02	13000 ± 1500	1500 ± 200	0.9 ± 0.01
