# Supplementary material for: Measurement of FGFR3 signaling at the cell membrane via total internal reflection fluorescence microscopy to compare the activation of FGFR3 mutants
Source: J Biol Chem. 2022 Dec 27;299(2):102832. doi: 10.1016/j.jbc.2022.102832 (PMC9900515; doi:10.1016/j.jbc.2022.102832)
Supplement: Supplemental Table S3 [file mmc3.xlsx]

## Sheet: Table S3
Table S3: Summary of p-values for CmScarlet. Non-relevant comparisons are represented by empty fields.
		non-activated							fgf1-activated						fgf2-activated
		K508M	pos. CTR	WT	G380R	Y373C	K650Q	K650E	K508M	WT	G380R	Y373C	K650Q	K650E	K508M	WT	G380R	Y373C	K650Q	K650E
non-activated	K508M		4.307e-60	1.273e-13					6.879e-01						4.195e-01
	pos. CTR			6.610e-33
	WT				5.859e-09	3.922e-09	3.196e-16	2.618e-04		8.081e-09						3.769e-04
	G380R										2.333e-03						5.415e-01
	Y373C											1.875e-01						3.289e-01
	K650Q												4.459e-04						1.314e-01
	K650E													6.363e-01						8.092e-01
fgf1-activated	K508M														7.669e-01
	WT															5.355e-01
	G380R																7.191e-04
	Y373C																	2.493e-02
	K650Q																		2.283e-06
	K650E																			4.285e-01
fgf2-activated	K508M
	WT
	G380R
	Y373C
	K650Q
	K650E
