# Supplementary material for: Measurement of FGFR3 signaling at the cell membrane via total internal reflection fluorescence microscopy to compare the activation of FGFR3 mutants
Source: J Biol Chem. 2022 Dec 27;299(2):102832. doi: 10.1016/j.jbc.2022.102832 (PMC9900515; doi:10.1016/j.jbc.2022.102832)
Supplement: Supplemental Table S5 [file mmc5.xlsx]

## Sheet: Table S5
Table S5: Nucleotide sequence of synthetic construct synthesized for this study at BioCat
Sequence name	5’-3’ nucleotide sequence
FGFR3(SP)-mGFP-5xGGS	HindIII-GCCACCATGGGCGCCCCTGCCTGCGCCCTCGCGCTCTGCGTGGCCGTGGCCATCGTGGCCGGCGCCTCCTCGGGTACCATGAGCAAGGGCGAGGAGCTGTTCACCGGGGTGGTGCCCATCCTGGTCGAGCTGGACGGCGACGTAAACGGCCACAAGTTCAGCGTGTCCGGCGAGGGCGAGGGCGATGCCACCTACGGCAAGCTGACCCTGAAGTTCATCTGCACCACCGGCAAGCTGCCCGTGCCCTGGCCCACCCTCGTGACCACCCTGACCTACGGCGTGCAGTGCTTCAGCCGCTACCCCGACCACATGAAGCAGCACGACTTCTTCAAGTCCGCCATGCCCGAAGGCTACGTCCAGGAGCGCACCATCTTCTTCAAGGACGACGGCA…
